# Supplementary material for: Loss of Mgat5a-mediated N-glycosylation stimulates regeneration in zebrafish
Source: Cell Regen. 2016 Oct 20;5:3. doi: 10.1186/s13619-016-0031-5 (PMC5072312; doi:10.1186/s13619-016-0031-5)
Supplement: Supplementary file 2 — CRISPR targets and mutation detection primers for the genes in N-glycosylation pathway. (XLS 46 kb) [file 13619_2016_31_MOESM2_ESM.xls]

## Sheet: Mgat5 manu
Suppl. Table 1. Crispr targets and mutation detection primers for the genes in N-glycosylation pathway.
			Crispr oligo targets		F primer		R gene primer		Primers used
	mutations analyzed	Crispr oligo ordered	CHRO STRAND START END SPAN	crispr oligo sequence	F gene primer target	F gene primer sequence	R gene primer target	R gene primersequence	M13F primer sequence (M13F tag TGTAAAACGACGGCCAGT	PIG-primer sequence (Pigtail tag: GTGTCTT)
fut8	2 del	TTA ATA CGA CTC ACT ATA GGA AGG TGG AGA ATG GTG TGG TTT TAG AGC TAG AAA TAG CAA GTT AAA AT	17 + 34077028 34077047 20	GGA AGG TGG AGA ATG GTG TGG	17 + 34076896 34076915 20	GCCTCTGGCGTCAAATAAAG	17 - 34077094 34077113 20	CATTGCTCCAGTCTCCATCA	TGTAAAACGACGGCCAGTGCCTCTGGCGTCAAATAAAG	GTGTCTTCATTGCTCCAGTCTCCATCA
man1a1	7 ins	TTA ATA CGA CTC ACT ATA GGT CGG CAG AAA CTG GCC ATG TTT TAG AGC TAG AAA TAG CAA GTT AAA AT	20 + 41228011 41228030 20	GGT CGG CAG AAA CTG GCC AT	20 + 41227922 41227942 21	AACGGTCATTAGCCAATCAGA	20 - 41228131 41228150 20	CGGCTGAACTGATGCTTACC	TGTAAAACGACGGCCAGTAACGGTCATTAGCCAATCAGA	GTGTCTTCGGCTGAACTGATGCTTACC
man1b1a	2 ins/ 4 del	TTA ATA CGA CTC ACT ATA GGT CTC AGG CCC ATT CCT CCG TTT TAG AGC TAG AAA TAG CAA GTT AAA AT	21 - 12442114 12442133 20	GGT CTC AGG CCC ATT CCT CC	21 + 12442033 12442052 20	CTGGGTTTCTGAAGCTCTGG	21 - 12442156 12442175 20	GATCGGTCATTGAAGGAGGA	TGTAAAACGACGGCCAGTCTGGGTTTCTGAAGCTCTGG	GTGTCTTGATCGGTCATTGAAGGAGGA
man2a1	7 del	TTA ATA CGA CTC ACT ATA GGA CAG CTA ATT CTT CCT CCG TTT TAG AGC TAG AAA TAG CAA GTT AAA AT	5 + 58517414 58517433 20	GGA CAG CTA ATT CTT CCT CC	5 + 58517329 58517350 22	AGCTCCTACTGTGTTTGACTGC	5 - 58517507 58517526 20	TGCCACATGATGCCATTCTA	TGTAAAACGACGGCCAGTAGCTCCTACTGTGTTTGACTGC	GTGTCTTTGCCACATGATGCCATTCTA
man2b1	10 del/ 7 del*	TTA ATA CGA CTC ACT ATA GGC TAT GAC GGC TTC TTC TTG TTT TAG AGC TAG AAA TAG CAA GTT AAA AT	11 - 32098373 32098392 20	GGC TAT GAC GGC TTC TTC TT	11 + 32098232 32098252 21	CTCAAGAAAATGCAGGTTTGC	11 - 32098484 32098503 20	AGAACACGCCTCCATCTTTG	TGTAAAACGACGGCCAGTCTCAAGAAAATGCAGGTTTGC	GTGTCTTAGAACACGCCTCCATCTTTG
mgat1b	5 del/46 del*	TTA ATA CGA CTC ACT ATA GGC CGG TGA AGT GAT CAG ATG TTT TAG AGC TAG AAA TAG CAA GTT AAA AT	19 - 27867036 27867055 20	GGC CGG TGA AGT GAT CAG AT	19 + 27866910 27866929 20	CATCCTTCGTGTCCTCCGAT	19 - 27867082 27867101 20	AAGAGTGGGGAGCAGGAAAG	TGTAAAACGACGGCCAGT CATCCTTCGTGTCCTCCGAT	GTGTCTT AAGAGTGGGGAGCAGGAAAG
mgat2	2 del	TTA ATA CGA CTC ACT ATA GGT GGT AAA AGT CTG GAG CGG TTT TAG AGC TAG AAA TAG CAA GTT AAA AT	20 + 54422870 54422889 20	GGT GGT AAA AGT CTG GAG CG	20 + 54422739 54422758 20	GGTGGACTTCCACGCTTTTA	20 - 54423015 54423034 20	CAGACTCCTTCGGCCACTAC	TGTAAAACGACGGCCAGTGGTGGACTTCCACGCTTTTA	GTGTCTTCAGACTCCTTCGGCCACTAC
mgat3a	4 ins	TTA ATA CGA CTC ACT ATA GGT GTC CCT GTC GTC AGG GTG TTT TAG AGC TAG AAA TAG CAA GTT AAA AT	3 - 25340123 25340142 20	GGT GTC CCT GTC GTC AGG GT	3 + 25340034 25340053 20	CGTGGAATTTTTCTGGGTGT	3 - 25340211 25340230 20	CTTGCATCTCAAGGCAGGTT	TGTAAAACGACGGCCAGTCGTGGAATTTTTCTGGGTGT	GTGTCTTCTTGCATCTCAAGGCAGGTT
mgat4a	14 ins	TTA ATA CGA CTC ACT ATA GGC TCA CAG GAA GCC CCT TCG TTT TAG AGC TAG AAA TAG CAA GTT AAA AT	9 - 7194189 7194208 20	GGC TCA CAG GAA GCC CCT TC	9 + 7194076 7194095 20	CAGTAAGCGGTTTGGCTCAC	9 - 7194365 7194384 20	GCATTGTTTGTTGCTTGCAT	TGTAAAACGACGGCCAGTCAGTAAGCGGTTTGGCTCAC	GTGTCTTGCATTGTTTGTTGCTTGCAT
mgat4b	7 del	TTA ATA CGA CTC ACT ATA GGA GAG CAG CCT TCA GCC GGG TTT TAG AGC TAG AAA TAG CAA GTT AAA AT	14 - 14293833 14293852 20	GGA GAG CAG CCT TCA GCC GG	14 + 14293742 14293761 20	CAGGCCTGGAGGAGAATGTA	14 - 14293917 14293936 20	GCTGAAGTTGTGGAACGTGA	TGTAAAACGACGGCCAGTCAGGCCTGGAGGAGAATGTA	GTGTCTTGCTGAAGTTGTGGAACGTGA
mgat4c	1 del	TTA ATA CGA CTC ACT ATA GGA AAC ATT GAG GTT CAC GAT GGT TTT AGA GCT AGA AAT AGC AAG TTA AAA T	18 - 16047032 16047052 21	GA AAC ATT GAG GTT CAC GAT G	18 + 16046914 16046933 20	CATTGACTGGCACCTTGTGT	18 - 16047122 16047141 20	TGGAGCTTTGGAAGTTGGAG	TGTAAAACGACGGCCAGTCATTGACTGGCACCTTGTGT	GTGTCTTTGGAGCTTTGGAAGTTGGAG
mgat5b	7 del/8 ins*	TTA ATA CGA CTC ACT ATA GGTCCTGTAGCCGTGCAGAG TTT AGA GCT AGA AAT AGC AAG TTA AAA T	3 - 59767960 59767979 20	GGTCCTGTAGCCGTGCAGAG	3 + 59767822 59767841 20	TCTGTGTTTCGCTGCCAGAT	3 - 59768073 59768093 21	AAGCCTGCTTTCTTGTCTGTG	TGTAAAACGACGGCCAGTTCTGTGTTTCGCTGCCAGAT	GTGTCTTAAGCCTGCTTTCTTGTCTGTG
mgat5a T1 (E3)	5 del	TTA ATA CGA CTC ACT ATA GGG TTG ACT GGG TTT GGT CCG TTT TAG AGC TAG AAA TAG CAA GTT AAA AT	22 - 12118731 12118750 20	GGG TTG ACT GGG TTT GGT CC	22 + 12118611 12118632 22	AAGACTCTAGCTGTTCTTCTGG	22 - 12118806 12118826 21	GGCAGAGAACCTTTGAGCAC	TGTAAAACGACGGCCAGT AAGACTCTAGCTGTTCTTCTGG	GTGTCTT GGCAGAGAACCTTTGAGCAC
mgat5a T2 (E10)	5 del	TTA ATA CGA CTC ACT ATA GG GGACTCATTCGGGACGGAGC TTT AGA GCT AGA AAT AGC AAG TTA AAA T	22 + 12167895 12167914 20	GGACTCATTCGGGACGGAGC	22 + 12167781 12167800 20	CACAAAAAGCAATCGTGTGG	22 - 12167943 12167962 20	GAGTCTTGTGGCCTTTGGAC	TGTAAAACGACGGCCAGT ggcctctgttgcgttttagG	GTGTCTT aagcctctctcaagcacact
* compound heterozygotes instead of homozygotes were used for the analysis.
				a

## Sheet: Ngly genes
			Crispr oligo targets		F primer		R gene primer		Primers used
Gene mutations	mutations for HCR	Crispr oligo ordered	CHRO STRAND START END SPAN	crispr oligo sequence	F gene primer target	F gene primer sequence	R gene primer target	R gene primersequence	M13F primer sequence (M13F tag TGTAAAACGACGGCCAGT	PIG-primer sequence (Pigtail tag: GTGTCTT)
fut8 T1	2 del	TTA ATA CGA CTC ACT ATA GGA AGG TGG AGA ATG GTG TGG TTT TAG AGC TAG AAA TAG CAA GTT AAA AT	17 + 34077028 34077047 20	GGA AGG TGG AGA ATG GTG TGG	17 + 34076896 34076915 20	GCCTCTGGCGTCAAATAAAG	17 - 34077094 34077113 20	CATTGCTCCAGTCTCCATCA	TGTAAAACGACGGCCAGTGCCTCTGGCGTCAAATAAAG	GTGTCTTCATTGCTCCAGTCTCCATCA
fut8 T2		TTA ATA CGA CTC ACT ATA GGC ACG CAG CGG ACG CTC ATA CGT TTT AGA GCT AGA AAT AGC AAG TTA AAA T	17 + 34092648 34092668 21	GC ACG CAG CGG ACG CTC ATA C	17 + 34092532 34092551 20	TCCACAGAACCCTCAGGACT	17 - 34092712 34092732 21	TCGCTGACAGGTTTAAAGACG	TGTAAAACGACGGCCAGTTCCACAGAACCCTCAGGACT	GTGTCTTTCGCTGACAGGTTTAAAGACG
man1a1 T1		TTA ATA CGA CTC ACT ATA GGA GAC AGG CCG CAG CTC GTG TTT TAG AGC TAG AAA TAG CAA GTT AAA AT	20 - 41099260 41099279 20	GGA GAC AGG CCG CAG CTC GT	20 + 41099205 41099224 20	CCTCAGATGATGCAGTTTGC	20 - 41099365 41099384 20	TTATCTGTGTGGCGTGAAGC	TGTAAAACGACGGCCAGTCCTCAGATGATGCAGTTTGC	GTGTCTTTTATCTGTGTGGCGTGAAGC
man1a1 T2	7 ins	TTA ATA CGA CTC ACT ATA GGT CGG CAG AAA CTG GCC ATG TTT TAG AGC TAG AAA TAG CAA GTT AAA AT	20 + 41228011 41228030 20	GGT CGG CAG AAA CTG GCC AT	20 + 41227922 41227942 21	AACGGTCATTAGCCAATCAGA	20 - 41228131 41228150 20	CGGCTGAACTGATGCTTACC	TGTAAAACGACGGCCAGTAACGGTCATTAGCCAATCAGA	GTGTCTTCGGCTGAACTGATGCTTACC
man1b1 T1	2 ins/ 4 del	TTA ATA CGA CTC ACT ATA GGT CTC AGG CCC ATT CCT CCG TTT TAG AGC TAG AAA TAG CAA GTT AAA AT	21 - 12442114 12442133 20	GGT CTC AGG CCC ATT CCT CC	21 + 12442033 12442052 20	CTGGGTTTCTGAAGCTCTGG	21 - 12442156 12442175 20	GATCGGTCATTGAAGGAGGA	TGTAAAACGACGGCCAGTCTGGGTTTCTGAAGCTCTGG	GTGTCTTGATCGGTCATTGAAGGAGGA
man1b1 T2		TTA ATA CGA CTC ACT ATA GGA AGA GAG TGT CGC CAC TCG TTT TAG AGC TAG AAA TAG CAA GTT AAA AT	21 + 12430913 12430932 20	GGA AGA GAG TGT CGC CAC TC	21 + 12430754 12430773 20	TGTAGCCCAGTGATACAGCT	21 - 12431147 12431169 23	CAGAGACTATAGTGTTGAACCCA	TGTAAAACGACGGCCAGT TGTAGCCCAGTGATACAGCT	GTGTCTT CAGAGACTATAGTGTTGAACCCA
man2a1 T1		TTA ATA CGA CTC ACT ATA GGT AGA GAA CGG TCA GCT GGG TTT TAG AGC TAG AAA TAG CAA GTT AAA AT	5 - 58543131 58543150 20	GGT AGA GAA CGG TCA GCT GG	5 + 58543025 58543044 20	CCCAAATTTCTCTCCAACCA	5 - 58543239 58543258 20	TGCATGCAGTTTCATGTTGA	TGTAAAACGACGGCCAGTCCCAAATTTCTCTCCAACCA	GTGTCTTTGCATGCAGTTTCATGTTGA
man2a1 T2	7 del	TTA ATA CGA CTC ACT ATA GGA CAG CTA ATT CTT CCT CCG TTT TAG AGC TAG AAA TAG CAA GTT AAA AT	5 + 58517414 58517433 20	GGA CAG CTA ATT CTT CCT CC	5 + 58517329 58517350 22	AGCTCCTACTGTGTTTGACTGC	5 - 58517507 58517526 20	TGCCACATGATGCCATTCTA	TGTAAAACGACGGCCAGTAGCTCCTACTGTGTTTGACTGC	GTGTCTTTGCCACATGATGCCATTCTA
man2b1 T1		TTA ATA CGA CTC ACT ATA GGT TCT GCT GTC TCC ACC AGG TTT TAG AGC TAG AAA TAG CAA GTT AAA AT	11 + 32100041 32100060 20	GGT TCT GCT GTC TCC ACC AG	11 + 32099981 32100001 21	CAAAACAAAACCCCTCCTCAC	11 - 32100146 32100165 20	ATCCAGCATGCAGGTGTTC	TGTAAAACGACGGCCAGTCAAAACAAAACCCCTCCTCAC	GTGTCTTATCCAGCATGCAGGTGTTC
man2b1 T2	10 del/ 7 del	TTA ATA CGA CTC ACT ATA GGC TAT GAC GGC TTC TTC TTG TTT TAG AGC TAG AAA TAG CAA GTT AAA AT	11 - 32098373 32098392 20	GGC TAT GAC GGC TTC TTC TT	11 + 32098232 32098252 21	CTCAAGAAAATGCAGGTTTGC	11 - 32098484 32098503 20	AGAACACGCCTCCATCTTTG	TGTAAAACGACGGCCAGTCTCAAGAAAATGCAGGTTTGC	GTGTCTTAGAACACGCCTCCATCTTTG
mgat1b T1	5 del/46 del	TTA ATA CGA CTC ACT ATA GGC CGG TGA AGT GAT CAG ATG TTT TAG AGC TAG AAA TAG CAA GTT AAA AT	19 - 27867036 27867055 20	GGC CGG TGA AGT GAT CAG AT	19 + 27866910 27866929 20	CATCCTTCGTGTCCTCCGAT	19 - 27867082 27867101 20	AAGAGTGGGGAGCAGGAAAG	TGTAAAACGACGGCCAGT CATCCTTCGTGTCCTCCGAT	GTGTCTT AAGAGTGGGGAGCAGGAAAG
mgat1b T2		TTA ATA CGA CTC ACT ATA GGT GGA AGC TTG AAA GGC TCG TTT TAG AGC TAG AAA TAG CAA GTT AAA AT	19 - 27857404 27857423 20	GGT GGA AGC TTG AAA GGC TC	19 + 27857261 27857280 20	TTCGTCGTCCACGAGAAATA	19 - 27857577 27857596 20	GCGTCAGTTTGGGTCAGTTT	TGTAAAACGACGGCCAGTTTCGTCGTCCACGAGAAATA	GTGTCTTGCGTCAGTTTGGGTCAGTTT
mgat2 T1		TTA ATA CGA CTC ACT ATA GGA TTC GCC GTC TGG AAT AGG TTT TAG AGC TAG AAA TAG CAA GTT AAA AT	20 - 54423601 54423620 20	GGA TTC GCC GTC TGG AAT AG	20 + 54423419 54423438 20	GGGTGGTGTTGTCTGCTTCT	20 - 54423751 54423770 20	CTGGAGCAGACCTTTTCGTC	TGTAAAACGACGGCCAGTGGGTGGTGTTGTCTGCTTCT	GTGTCTTCTGGAGCAGACCTTTTCGTC
mgat2 T2	2 del	TTA ATA CGA CTC ACT ATA GGT GGT AAA AGT CTG GAG CGG TTT TAG AGC TAG AAA TAG CAA GTT AAA AT	20 + 54422870 54422889 20	GGT GGT AAA AGT CTG GAG CG	20 + 54422739 54422758 20	GGTGGACTTCCACGCTTTTA	20 - 54423015 54423034 20	CAGACTCCTTCGGCCACTAC	TGTAAAACGACGGCCAGTGGTGGACTTCCACGCTTTTA	GTGTCTTCAGACTCCTTCGGCCACTAC
mgat3 T1	4 ins	TTA ATA CGA CTC ACT ATA GGT GTC CCT GTC GTC AGG GTG TTT TAG AGC TAG AAA TAG CAA GTT AAA AT	3 - 25340123 25340142 20	GGT GTC CCT GTC GTC AGG GT	3 + 25340034 25340053 20	CGTGGAATTTTTCTGGGTGT	3 - 25340211 25340230 20	CTTGCATCTCAAGGCAGGTT	TGTAAAACGACGGCCAGTCGTGGAATTTTTCTGGGTGT	GTGTCTTCTTGCATCTCAAGGCAGGTT
mgat3 T2		TTA ATA CGA CTC ACT ATA GGT CTT CCT GGT GTG CTT ACG TTT TAG AGC TAG AAA TAG CAA GTT AAA AT	3 - 25340780 25340799 20	GGT CTT CCT GGT GTG CTT AC	3 + 25340630 25340649 20	AGGGGATGTCATCAGTTGGA	3 - 25340900 25340919 20	TCAACTCCAGTCACCCAGTG	TGTAAAACGACGGCCAGTAGGGGATGTCATCAGTTGGA	GTGTCTTTCAACTCCAGTCACCCAGTG
mgat4a T1	14 ins	TTA ATA CGA CTC ACT ATA GGC TCA CAG GAA GCC CCT TCG TTT TAG AGC TAG AAA TAG CAA GTT AAA AT	9 - 7194189 7194208 20	GGC TCA CAG GAA GCC CCT TC	9 + 7194076 7194095 20	CAGTAAGCGGTTTGGCTCAC	9 - 7194365 7194384 20	GCATTGTTTGTTGCTTGCAT	TGTAAAACGACGGCCAGTCAGTAAGCGGTTTGGCTCAC	GTGTCTTGCATTGTTTGTTGCTTGCAT
mgat4a T2		TTA ATA CGA CTC ACT ATA GCG AAT GAA GCG TCT CTG ACG TTT TAG AGC TAG AAA TAG CAA GTT AAA AT	9 + 7176153 7176172 20	GCG AAT GAA GCG TCT CTG ACG	9 + 7176008 7176027 20	TGTAGGCCTTCACACACAGG	9 - 7176345 7176364 20	TGTCTCATATTCGCCTGGTG	TGTAAAACGACGGCCAGTTGTAGGCCTTCACACACAGG	GTGTCTTTGTCTCATATTCGCCTGGTG
mgat4b T1		TTA ATA CGA CTC ACT ATA GGA GTG CAG ACG GTC TCT CAG TTT TAG AGC TAG AAA TAG CAA GTT AAA AT	14 + 14300566 14300585 20	GGA GTG CAG ACG GTC TCT CA	14 + 14300417 14300436 20	GGGTCTTGCATTCAGGCTAT	14 - 14300707 14300726 20	GAAGCATGTTGAGGGGAAAA	TGTAAAACGACGGCCAGTGGGTCTTGCATTCAGGCTAT	GTGTCTTGAAGCATGTTGAGGGGAAAA
mgat4b T2	7 del	TTA ATA CGA CTC ACT ATA GGA GAG CAG CCT TCA GCC GGG TTT TAG AGC TAG AAA TAG CAA GTT AAA AT	14 - 14293833 14293852 20	GGA GAG CAG CCT TCA GCC GG	14 + 14293742 14293761 20	CAGGCCTGGAGGAGAATGTA	14 - 14293917 14293936 20	GCTGAAGTTGTGGAACGTGA	TGTAAAACGACGGCCAGTCAGGCCTGGAGGAGAATGTA	GTGTCTTGCTGAAGTTGTGGAACGTGA
mgat4c T1	1 del	TTA ATA CGA CTC ACT ATA GGA AAC ATT GAG GTT CAC GAT GGT TTT AGA GCT AGA AAT AGC AAG TTA AAA T	18 - 16047032 16047052 21	GA AAC ATT GAG GTT CAC GAT G	18 + 16046914 16046933 20	CATTGACTGGCACCTTGTGT	18 - 16047122 16047141 20	TGGAGCTTTGGAAGTTGGAG	TGTAAAACGACGGCCAGTCATTGACTGGCACCTTGTGT	GTGTCTTTGGAGCTTTGGAAGTTGGAG
mgat4c T2		TTA ATA CGA CTC ACT ATA GGG CTA CTA TTC CTC GTA TAA GGT TTT AGA GCT AGA AAT AGC AAG TTA AAA T	18 - 16047407 16047428 22	GG CTA CTA TTC CTC GTA TAA GG	18 + 16047253 16047272 20	TTGCCCCAAAAGTACTCGTC	18 - 16047550 16047569 20	TCACGAGACCTTCCCAGACT	TGTAAAACGACGGCCAGTTTGCCCCAAAAGTACTCGTC	GTGTCTTTCACGAGACCTTCCCAGACT
mgat5 T2 (E10)	5 del	TTA ATA CGA CTC ACT ATA GG GGACTCATTCGGGACGGAGC TTT AGA GCT AGA AAT AGC AAG TTA AAA T	22 + 12167895 12167914 20	GGACTCATTCGGGACGGAGC	22 + 12167781 12167800 20	CACAAAAAGCAATCGTGTGG	22 - 12167943 12167962 20	GAGTCTTGTGGCCTTTGGAC	TGTAAAACGACGGCCAGT ggcctctgttgcgttttagG	GTGTCTT aagcctctctcaagcacact
mgat5 T1 (E3)	5 del	TTA ATA CGA CTC ACT ATA GGG TTG ACT GGG TTT GGT CCG TTT TAG AGC TAG AAA TAG CAA GTT AAA AT	22 - 12118731 12118750 20	GGG TTG ACT GGG TTT GGT CC	22 + 12118611 12118632 22	AAGACTCTAGCTGTTCTTCTGG	22 - 12118806 12118826 21	GGCAGAGAACCTTTGAGCAC	TGTAAAACGACGGCCAGT AAGACTCTAGCTGTTCTTCTGG	GTGTCTT GGCAGAGAACCTTTGAGCAC
